# Supplementary material for: Genome-Wide Datasets of Chicories (Cichorium intybus L.) for Marker-Assisted Crop Breeding Applications: A Systematic Review and Meta-Analysis
Source: Int J Mol Sci. 2023 Jul 19;24(14):11663. doi: 10.3390/ijms241411663 (PMC10380310; doi:10.3390/ijms241411663)
Supplement: Supplementary file 1 [file ijms-24-11663-s001.zip]

Archive with 3 entries (3 files):
- Figure S1.pdf
- Figure S2.pdf
- Supplementary_Table1 (3).xlsx
