# Supplementary material for: Genome-Wide Datasets of Chicories (Cichorium intybus L.) for Marker-Assisted Crop Breeding Applications: A Systematic Review and Meta-Analysis
Source: Int J Mol Sci. 2023 Jul 19;24(14):11663. doi: 10.3390/ijms241411663 (PMC10380310; doi:10.3390/ijms241411663)
Supplement: Supplementary file 1 [file ijms-24-11663-s001.zip › Supplementary_Table1 (3).xlsx]

## Sheet: MAS_mappa
Table S1: Genes and marker-related genes with their respective coordinates within the genome assembly (WGS GenBank accession JAKNSD01), NCBI accession numbers, phenotypic trait, and reference. A numeric order (Nr) from 1 to 10 is given for a correspondence with the ten main traits reported on the right and for a correspondence with Figure S2, Figure 3, and Table 3.
Acc. number	Start	End	Chr	Nr*	Trait	Gene/Marker name	Author/s		Nr legend*
GF112134	158585	158324	Chr5	1	S related, 0.51 cM apart	TACG	Gonthier et al., 2013 [12]		1	Reproductive barriers
GF112141	168878	168971	Chr5	1	S related, 0.51 cM apart	GGAT	Gonthier et al., 2013 [12]		2	Sesquiterpene Lactone biosynthesis (STL)
GF112136	4234944	4234536	Chr5	1	S related, 0.39cM apart	TTAA	Gonthier et al., 2013 [12]		3	Hydroxycinnamates biosynthesis (HCAs)
GF112135	4513975	4514081	Chr5	1	S related, 0.52 cM apart	AACC	Gonthier et al., 2013 [12]		4	Inulin metabolism
GF112138	90725056	90725232	Chr7	1	NMS related	TGGC	Gonthier et al., 2013 [12]		5	Stress response
GF112139	88305125	88304848	Chr7	1	NMS related	ATGC	Gonthier et al., 2013 [12]		6	Blue-lilac colour
MK285054	1450872	1449742	Chr9	1	male fertile MYB80 (MYB80) gene, complete cds	ms1	Cadalen et al., 2010; Barcaccia and Tiozzo, 2012; Palumbo et al., 2019 [25,28,35]		7	Flowering time
KAI3736590	2811314	2814506	Chr5	1	MDIS1 Interacting receptor like kinase 2	ciMIK2	Palumbo et al., 2023 [36]		8	Somatic embryogenesis
AF497999	90579349	90579803	Chr6	2	germacrene A synthase long form mRNA (GASlo), complete cds	GASlo	Bouwmeester et al., 2002 [37]		9	Red Discoloration
AF498000, MG383468	122352797	122353175	Chr2	2	germacrene A synthase (GASsh2) mRNA, complete cds	GASsh, GASsh2	Bouwmeester et al., 2002; Testone et al., 2016 [37,40]		10	Gene normalization
HQ166835	25445300	25446030	Chr8	2	valencene oxidase (cyp71av8) mRNA, complete cds	CYP71AV8	Cankar et al., 2011 [39]
GU256644, MG383470	122548609	122550767	Chr2	2	germacrene A oxidase (GAO) gene, complete cds	GAO	Nguyen et al., 2010; Testone et al., 2016 [38,40]
MG383469	120099404	120099859	Chr5	2	germacrene A synthase (GAS1) mRNA, complete cds	GAS1	Testone et al., 2016 [40]
MG383471	83484490	83485487	Chr7	2	costunolide synthase (COS) mRNA, complete cds	COS	Testone et al., 2016 [40]
KT222894	56578432	56581044	Chr1	3	hydroxycinnamoyl-CoA quinate/shikimate transferase (HQT2) gene, complete cds	HQT2	Legrand et al., 2016 [41]
KT222895	143384917	143387123	Chr2	3	hydroxycinnamoyl-CoA quinate/shikimate hydroxycinnamoyl transferase (HQT3) gene, complete cds	HQT3	Legrand et al., 2016 [41]
KT222891	51040813	51042368	Chr3	3	hydroxycinnamoyl-CoA quinate transferase (HCT1) gene, complete cds	HCT1	Legrand et al., 2016 [41]
KT222893	73740583	73741953	Chr7	3	hydroxycinnamoyl-CoA quinate/shikimate hydroxycinnamoyl transferase (HQT1) gene, complete cds	HQT1	Legrand et al., 2016 [41]
KT222892	4767714	4769006	Chr9	3	hydroxycinnamoyl-CoA shikimate/quinate hydroxycinnamoyl transferase (HCT2) gene, complete cds	HCT2	Legrand et al., 2016 [41]
KY385879	2413709	2411870	JAKNSD010000045.1 Cichorium intybus cultivar Punajuju Cint.ptg000145l, whole genome shotgun sequence	4	fructan 1-exohydrolase 2b (FEH2b) gene, promoter region and partial cds	1-FEH IIb2	Wei et al., 2016 [10]
EU545647	6361554	6360680	Chr6	4	fructan-1 fructosyl transferase (1-FFT) gene, promoter region and partial cds	1-FFT	Wei et al., 2016 [10]
AY323935	2807459	2803793	JAKNSD010000045.1 Cichorium intybus cultivar Punajuju Cint.ptg000145l, whole genome shotgun sequence	4	fructan1-exohydrolase Iia gene 1-FEH IIa, complete cds	1-FEH IIa2	Michiels et al., 2004 [44]
AJ242538	51293386	51294240	Chr9	4	mRNA for fructan 1-exohydrolase I (1-FEH I, exo-inulinase)	1-FEH I	Van den Ende et al., 2009 [42]
AJ295033	2410432	2409572	JAKNSD010000045.1 Cichorium intybus cultivar Punajuju Cint.ptg000145l, whole genome shotgun sequence	4	mRNA for fructan 1-exohydrolase IIa (1-feh IIa gene)	1-FEH IIa	Van den Ende et al., 2001 [43]
AJ295034	52438358	52439218	Chr9	4	mRNA for fructan 1-exohydrolase IIb (1-feh IIb gene)	1-FEH IIb	Van den Ende et al., 2001 [43]
KY354369	46801278	46802438	Chr6	4	R2R3 MYB transciption factor 17 mRNA, complete cds	CiMYB17	Wei et al., 2017 [45]
KY385871	4932997	4932535	Chr5	4	sucrose transporter 1 (SUT1) gene, promoter region and partial cds	SUT1	Wei et al., 2016 [10]
EU545648	6444864	6443798	Chr6	4	sucrose-1 fructosyl transferase (1-SST) gene, promoter region and partial cds	1-SST	Wei et al., 2016 [10]
KY385872	923563	924278	Chr5	4	sucrose transporter 2 (SUT2) gene, promoter region and partial cds	SUT2	Wei et al., 2016 [10]
KY385873	46376522	46376995	Chr2	4	sucrose transporter 3 (SUT3) gene, promoter region and partial cds	SUT3	Wei et al., 2016 [10]
KC801338	41062057	41062755	Chr4	5	DREB1A(DREB1A) mRNA, complete cds	DREB1A	Liang et al., 2014 [50]
KC811151	41712924	41713592	Chr4	5	DREB1B (DREB1B) mRNA, complete cds	DREB1B	Liang et al., 2014 [50]
KF192952	45561696	45562038	Chr9	5	Na+/H+ antiporter (NHX1) mRNA, complete cds	CiNHX1	Liang et al., 2015 [49]
EU791892	32574257	32574985	Chr8	5	dehydrin 2 (DHN2) gene, promoter region, 5' UTR and partial cds	DHN2	Mingeot et al., 2019 [48]
EU791891	16716485	16717326	Chr2	5	dehydrin1(DHN1) gene, promoter region, 5' UTR and partial cds	DHN1	Mingeot et al., 2019 [48]
EL345653	31959299	31958461	Chr8	5	coniferyl alcohol 5-hydroxylase bip41	CAld5H	Muys et al., 2014 [27]
X84103	130569432	130570782	Chr2	5	nia gene	nia	Palms et al., 1995 [46]
AF160961	1877143	1877651	Chr4	5	protoporphyrinogen IX oxidase (PPX1) mRNA, complete cds	PPX1	Adomat et al., 2000 [47]
FJ753548	8726627	8727337	Chr9	6	flavonoid3'-hydroxylase mRNA, complete cds	F3'H	Seitz et al., 2015 [51]
JX524778	8760588	8761315	Chr9	6	flavonoid3`5`-hydroxylase mRNA, complete cds	F3'5'H	Seitz et al., 2015 [51]
HF549158	38318200	38318378	Chr4	7	partial mRNA for FLC-like (FL1 gene), cultivar Crescendo	FL1 gene	Perilleux et al., 2013 [52]
AJ296343	114269262	114269602	Chr4	8	mRNA for glutathione S-transferase (chi-GST1 gene)	chi-GST1	Galland et al., 2001 [54]
AJ011769	45821000	45821968	Chr5	8	mRNA for beta-1,3-glucanase (cg1 gene)	CG1	Helleboid et al., 2000 [55]
AJ249865/6	38626426	38626596	Chr6	8	partial mRNA for GTP binding protein (gtp1 gene)/(gtp2 gene)	GTP1/2	Randoux et al., 2002 [56]
AJ007507	19730779	19730939	Chr6	8	mRNA for nonsymbiotic hemoglobin	nsHb	Hendriks et al., 1998 [53]
EF528572	136099890	136099979	Chr1	9	phenylalanine ammonia-lyase 2 (PAL2), partial cds	PAL2	Salman et al., 2008 [57]
EF528573	56346060	56346137	Chr4	9	phenylalanine ammonia-lyase 1 (PAL1), partial cds	PAL1	Salman et al., 2008 [57]
KP752084	11425022	11425932	Chr1	10	beta-tubulin (betaTUB) mRNA, complete cds	βTUB	Delporte et al., 2015 [58]
KP752078	77223068	77224467	Chr1	10	polyubiquitin (UBQ10) mRNA, complete cds	UBQ10	Delporte et al., 2015 [58]
KP752083	37851037	37851730	Chr5	10	SAND family protein (SAND) mRNA, complete cds	SAND	Delporte et al., 2015 [58]
EH684142	96086668	96086847	Chr7	10	Clathrin adaptor complex subunit	Clath	Delporte et al., 2015 [58]
EH681285	31280179	31280410	Chr1	10	TIP41likeprotein	TIP41	Delporte et al., 2015 [58]
EH675923	29397179	29397841	Chr2	10	Proteinphosphatase2AsubunitA3	PP2AA3	Delporte et al., 2015 [58]
EH688850	2326962	2327201	Chr2	10	Cyclophilin 5	CYP5	Delporte et al., 2015 [58]
KP752080	86624645	86624875	Chr9	10	Actin2	ACT2	Delporte et al., 2015 [58]
DT211339	80357784	80357925	Chr7	10	Profilin	PROF	Delporte et al., 2015 [58]
EH674624	28057831	28058229	Chr1	10	Actin7	ACT7	Delporte et al., 2015 [58]
EF528575	121754735	121754617	Chr2	10	actin mRNA, partial cds	ACT	Maroufi et al., 2010 [59]
AY378166	30342101	30343438	Chr5	10	elongation factor 1-alpha mRNA, complete cds	EF-1αM	Maroufi et al., 2010 [59]
L39390	111741238	111739013	Chr5	10	NADH dehydrogenase (ndhF) gene, complete cds	NADHD	Maroufi et al., 2010 [59]
AY378165	110209990	110209530	Chr7	10	histone H3 protein mRNA, complete cds	His-H3	Maroufi et al., 2010 [59]
U42501	25656	23933	JAKNSD010000196.1	10	18S ribosomal RNA gene	rRNA	Maroufi et al., 2010 [59]
AF101419	11423469	11423901	Chr1	10	b-tubulin	TUB	Maroufi et al., 2010 [59]
